# Supplementary material for: Expanding Clinical and Genetic Landscape of SATB2-Associated Syndrome
Source: Genes (Basel). 2025 Oct 17;16(10):1229. doi: 10.3390/genes16101229 (PMC12563916; doi:10.3390/genes16101229)
Supplement: Supplementary file 1 [file genes-16-01229-s001.zip › Supplementary_Table_S1.xlsx]

## Sheet: HOX domain pLDDT
Per-base pLDDT HOX domain.
AA	CHAIN	POSITION	pLDDT
PRO	A	606	54.79
THR	A	607	35.53
GLU	A	608	38.09
ASP	A	609	34.44
SER	A	610	34.08
CYS	A	611	29.18
ALA	A	612	33.64
LYS	A	613	33.87
LYS	A	614	32.05
PRO	A	615	32.53
ARG	A	616	38.25
SER	A	617	44.38
ARG	A	618	48.33
THR	A	619	62.63
LYS	A	620	73.83
ILE	A	621	84.74
SER	A	622	85.51
LEU	A	623	85.83
GLU	A	624	86.56
ALA	A	625	90.73
LEU	A	626	90.94
GLY	A	627	88.93
ILE	A	628	91.44
LEU	A	629	93.75
GLN	A	630	90.11
SER	A	631	89.6
PHE	A	632	92.69
ILE	A	633	91.43
HIS	A	634	87.28
ASP	A	635	87.14
VAL	A	636	87.09
GLY	A	637	87.38
LEU	A	638	90.12
TYR	A	639	91.02
PRO	A	640	90.3
ASP	A	641	92.75
GLN	A	642	92.29
GLU	A	643	91.78
ALA	A	644	94.47
ILE	A	645	94.3
HIS	A	646	93.28
THR	A	647	94.03
LEU	A	648	95.19
SER	A	649	93.74
ALA	A	650	93.14
GLN	A	651	92.13
LEU	A	652	92.17
ASP	A	653	91.27
LEU	A	654	91.33
PRO	A	655	92.44
LYS	A	656	92
HIS	A	657	92.74
THR	A	658	91.27
ILE	A	659	92.92
ILE	A	660	92.53
LYS	A	661	91.4
PHE	A	662	92.77
PHE	A	663	93.96
GLN	A	664	89.81
ASN	A	665	88.67
GLN	A	666	88.75
ARG	A	667	87.33
TYR	A	668	83.06
HIS	A	669	82.49
VAL	A	670	82.34
LYS	A	671	75.44
HIS	A	672	72.22
HIS	A	673	71.93
GLY	A	674	58.88
LYS	A	675	67.02
LEU	A	676	65.76
LYS	A	677	64.1
GLU	A	678	56.66
HIS	A	679	59.1
LEU	A	680	45.42
GLY	A	681	46.59
		HOX domain (616-671) ± 10	76.68	Average
			21.1161	Standard deviation
			4.74738	IC 95%
		HOX domain (616-671)	86.8179	Average
			11.7004	Standard deviation
			3.06446	IC 95%

## Sheet: ΔΔG
Extended protein stabilty analysis data.
	WT_unrepaired	WT_repaired	WT_repaired_repaired	WT_repaired_repaired_repaired	Ile660delm0_unrepaired	Ile660delm0_repaired	Ile660delm0_repaired_repaired	Ile660delm0_repaired_repaired_repaired	Ile660delm1_unrepaired	Ile660delm1_repaired	Ile660delm1_repaired_repaired	Ile660delm1_repaired_repaired_repaired	Ile660delm2_unrepaired	Ile660delm2_repaired	Ile660delm2_repaired_repaired	Ile660delm2_repaired_repaired_repaired	Ile660delm3_unrepaired	Ile660delm3_repaired	Ile660delm3_repaired_repaired	Ile660delm3_repaired_repaired_repaired	Ile660delm4_unrepaired	Ile660delm4_repaired	Ile660delm4_repaired_repaired	Ile660delm4repaired_repaired_repaired
BackHbond	-341.99	-426.13	-431.66	-433.68	-339.51	-430.85	-439.76	-440.60	-344.57	-437.11	-441.12	-443.05	-336.91	-431.67	-439.20	-439.34	-332.23	-427.31	-433.01	-434.38	-328.23	-427.93	-433.42	-435.53
SideHbond	-86.64	-195.70	-203.58	-205.67	-51.88	-187.86	-204.48	-206.03	-44.45	-177.54	-192.11	-194.53	-49.19	-179.09	-194.69	-197.90	-53.07	-186.10	-194.70	-198.54	-48.84	-184.69	-200.22	-205.60
Energy_VdW	-496.72	-529.22	-530.91	-532.78	-495.57	-544.11	-546.64	-547.65	-489.61	-533.04	-537.83	-539.73	-493.34	-541.25	-543.68	-545.01	-499.40	-547.54	-549.10	-550.67	-486.30	-535.04	-538.98	-540.33
Electro	-32.75	-23.96	-24.27	-24.02	-25.42	-23.93	-23.97	-23.83	-28.89	-26.15	-25.75	-25.73	-23.54	-23.11	-23.08	-23.29	-28.10	-25.03	-26.26	-26.21	-22.12	-21.53	-21.68	-21.46
Energy_SolvP	703.52	698.98	700.29	702.69	714.86	736.55	738.32	737.91	700.53	714.95	720.23	721.06	711.82	729.58	731.30	732.48	722.10	742.83	742.25	743.15	696.05	718.39	719.89	721.14
Energy_SolvH	-643.80	-702.19	-704.68	-707.76	-633.45	-711.12	-714.27	-716.51	-628.32	-698.17	-705.29	-708.42	-630.76	-707.74	-710.87	-712.79	-640.13	-715.73	-718.38	-721.23	-625.46	-700.92	-707.68	-709.03
Energy_vdwclash	49.82	31.60	28.84	27.73	87.31	36.81	34.59	33.97	75.78	37.29	36.57	35.71	87.60	44.70	42.50	41.43	84.78	37.98	36.69	36.58	86.44	38.08	37.57	37.73
energy_torsion	75.52	73.59	73.36	72.65	51.84	44.46	44.22	44.06	52.41	48.54	48.57	47.63	62.82	56.67	57.42	57.43	47.56	41.18	41.12	41.69	53.87	50.79	51.00	50.16
backbone_vdwclash	385.17	397.68	398.47	399.26	391.10	406.71	407.16	407.09	388.60	401.60	402.40	402.32	390.04	406.08	406.06	406.28	399.57	416.75	417.16	417.15	377.96	393.35	393.47	394.20
Entropy_sidec	290.27	364.21	369.82	372.50	251.02	359.52	370.81	372.51	247.41	351.00	362.68	365.36	246.73	353.11	363.28	365.14	253.85	360.08	366.88	369.86	246.54	358.99	370.02	374.62
Entropy_mainc	1179.44	1183.33	1183.94	1184.33	1133.61	1145.29	1146.13	1146.18	1144.33	1152.42	1153.17	1153.47	1158.03	1168.03	1167.90	1167.86	1118.86	1131.04	1130.30	1130.71	1131.33	1142.88	1143.31	1144.19
water_bonds	0.00	0.00	0.00	0.00	0.00	0.00	0.00	0.00	0.00	0.00	0.00	0.00	0.00	0.00	0.00	0.00	0.00	0.00	0.00	0.00	0.00	0.00	0.00	0.00
helix_dipole	-6.87	-14.06	-14.44	-14.39	-7.60	-14.21	-14.16	-14.24	-6.07	-14.30	-15.63	-15.79	-6.16	-13.50	-13.86	-13.99	-5.57	-12.60	-13.49	-13.69	-5.98	-11.94	-12.05	-12.57
loop_entropy	0.00	0.00	0.00	0.00	0.00	0.00	0.00	0.00	0.00	0.00	0.00	0.00	0.00	0.00	0.00	0.00	0.00	0.00	0.00	0.00	0.00	0.00	0.00	0.00
cis_bond	8.91	8.59	8.56	8.53	7.98	7.29	7.30	7.31	11.56	10.57	10.78	10.76	10.23	9.60	9.96	9.96	8.95	8.58	8.60	8.61	9.58	9.06	9.05	9.09
disulfide	0.00	0.00	0.00	0.00	0.00	0.00	0.00	0.00	0.00	0.00	0.00	0.00	0.00	0.00	0.00	0.00	0.00	0.00	0.00	0.00	0.00	0.00	0.00	0.00
kn_electrostatic	0.00	0.00	0.00	0.00	0.00	0.00	0.00	0.00	0.00	0.00	0.00	0.00	0.00	0.00	0.00	0.00	0.00	0.00	0.00	0.00	0.00	0.00	0.00	0.00
partial_covalent_interactions	0.00	0.00	0.00	0.00	0.00	0.00	0.00	0.00	0.00	0.00	0.00	0.00	0.00	0.00	0.00	0.00	0.00	0.00	0.00	0.00	0.00	0.00	0.00	0.00
Energy_Ionisation	1.85	2.65	2.43	2.63	1.57	2.66	2.66	2.65	1.51	2.94	3.15	3.15	1.54	2.73	2.73	2.73	1.30	2.62	2.61	2.61	1.51	2.43	2.64	2.46
Entropy_Complex	0.00	0.00	0.00	0.00	0.00	0.00	0.00	0.00	0.00	0.00	0.00	0.00	0.00	0.00	0.00	0.00	0.00	0.00	0.00	0.00	0.00	0.00	0.00	0.00
-----------------------------------------------------------
Total	700.55	471.69	457.70	452.76	694.76	420.51	400.74	395.74	691.63	431.41	417.42	409.88	738.85	468.07	449.69	444.71	678.89	409.99	393.51	388.49	708.39	438.58	419.44	414.86
	ΔG	ΔΔG = Total(MUT) − Total(WT)
WT_repaired_repaired_repaired	452.76
Ile660delm0_repaired_repaired_repaired	395.74	-57.02
Ile660delm1_repaired_repaired_repaired	409.88	-42.88
Ile660delm2_repaired_repaired_repaired	444.71	-8.05
Ile660delm3_repaired_repaired_repaired	393.51	-59.25
Ile660delm4_repaired_repaired_repaired	414.86	-37.9
		20.546	SD
		18.009	IC 95%
		-41.02	Average
