# Supplementary material for: Expanding Clinical and Genetic Landscape of SATB2-Associated Syndrome
Source: Genes (Basel). 2025 Oct 17;16(10):1229. doi: 10.3390/genes16101229 (PMC12563916; doi:10.3390/genes16101229)
Supplement: Supplementary file 1 [file genes-16-01229-s001.zip › Supplementary_Table_S2.xlsx]

## Sheet: SAS score Heatmap
Supplementary Table 2S. Genotype–phenotype heatmap of SATB2 patients.
	Protein level	p.(Ile321_Ala322dup)	p.(Glu525Lys)	p.(Arg399His)	p.(Pro196Leu)	p.(Pro287AlafsTer17)	p.(Ile660del)
	Domain	Domain-Linker2	CUT2 Domain	CUT1 Domain	CUTL Domain	Domain-Linker2	HOX
	Case_IDs	1	2	3	4	5	6
Neurodevelopmental	Intellectual disability HP:0001249	5	5	5	5	5	5
	Delayed speech and language development HP:0000750	3	3	3	3	3	3
	Expressive language delay HP:0002474	5	5	4	4	4	4
	Motor delay HP:0001270			2		1	1
	Atypical behavior HP:0000708	2			3	3
	Sleep abnormality HP:0002360	1			2	2
Systemic	Cleft palate HP:0000175			2			2
	Excessive salivation HP:0003781
	Strabismus HP:0000486						1
	Scoliosis HP:0002650	1
	Abnormal muscle tone HP:0003808	2	2	1		2	1
	Increased susceptibility to fractures HP:0002659
	Growth abnormality HP:0001507	1	1				1
	Seizure HP:0001250				1		1
	Abnormality of the dentition HP:0000164	3		2			3
	Neurodevelopmental score	16	13	14	17	18	13
	Systemic score	7	3	5	1	2	9
	Total score	23	16	19	18	20	22
	Notes: HPO features and scoring criteria were defined according to the guidelines provided by the SATB2 portal (https://satb2-portal.broadinstitute.org/).
