# Supplementary material for: Expanding Clinical and Genetic Landscape of SATB2-Associated Syndrome
Source: Genes (Basel). 2025 Oct 17;16(10):1229. doi: 10.3390/genes16101229 (PMC12563916; doi:10.3390/genes16101229)
Supplement: Supplementary file 1 [file genes-16-01229-s001.zip › Supplementary_Table_S3.xlsx]

## Sheet: Genotype-Phenotype dataset.
Genotype-phenotype dataset.
Case_IDs	Domain	cDNA level	Protein level	Origin	CP	Low BMD	Abnl MRI	Walk at (months)	Talk at (months)	Speech (words)	Abnl Teeth	Seizures	Abnl behaviour	Abnl sleep	Severity score: Neurodevelpment total	Severity score: Systemic total	Severity score: total	Link
Case_01	Domain-Linker2	c.961_966dup	p.(Ile321_Ala322dup)	unknown	No	NA	No	NA	NA	1 to 10	Yes	No	Yes	Yes	16	7	23	NA
Case_02	CUT2 Domain	c.1573G>A	p.(Glu525Lys)	de novo	No	NA	Yes	NA	NA	1 to 10	No	No	Yes	No	13	3	16	ClinVar ID: 2577951
Case_03	CUT1 Domain	c.1196G>A	p.(Arg399His)	de novo	Yes	NA	No	32	NA	1 to 10	Yes	No	No	No	14	5	19	ClinVar ID: 373069; PMID: 29436146
Case_04	CUTL Domain	c.587C>T	p.(Pro196Leu)	de novo	No	NA	NA	NA	NA	NA	No	Yes	Yes	No	17	1	18	NA
Case_05	Domain-Linker2	c.857dup	p.(Pro287AlafsTer17)	de novo	No	NA	NA	24	48	1 to 10	No	No	Yes	Yes	18	2	20	NA
Case_06	HOX	c.1979_1981del	p.(Ile660del)	de novo	Yes	NA	Yes	NA	NA	1 to 10	Yes	No	No	No	13	9	22	ClinVar ID: 3062110
Note: Schematic representation of genotype-phenotype features of SATB2 patients. SAS severity scores were derived from the SATB2 portal (https://satb2-portal.broadinstitute.org/). CP: Cleft Palate; BMD: Body Mass Index; Abnl: Abnormalities; NA: Not Available.
