# Supplementary material for: Expanding Clinical and Genetic Landscape of SATB2-Associated Syndrome
Source: Genes (Basel). 2025 Oct 17;16(10):1229. doi: 10.3390/genes16101229 (PMC12563916; doi:10.3390/genes16101229)
Supplement: Supplementary file 1 [file genes-16-01229-s001.zip › Supplementary_Table_S4.xlsx]

## Sheet: Per-variant ACMG classification
Per-variant ACMG worksheet with applied criterion, evidence summary and evidence sources.
Case_IDs	Variant_ID	Applied ACMG Criterion	Strength	Evidence Summary (from Franklin Genoox and manual curation)	Evidence Sources	Final_Classification
Case_01	NM_001172509.2:c.961_966dup p.(Ile321_Ala322dup)	PM2; PM4; PP4	Moderate; Moderate; Moderate	Variant is absent in control population; Protein length changes resulting from in-frame deletions/insertions in a non-repeat region or a stop-loss variant; Patient's phenotype or family history is highly specific for a disease with a single genetic etiology.	GnomAD v4.1 (807.162 samples); the region with the inserted aminoacid is highly evolutionary conserved (UCSC website); HPO terms corresponding to SAS phenotype: Intellectual disability HP:0001249, Delayed speech and language development HP:0000750, Expressive language delay HP:0002474, Atypical behavior HP:0000708, Sleep abnormality HP:0002360, Scoliosis HP:0002650, Abnormal muscle tone HP:000380…	Likely pathogenic
Case_02	NM_001172509.2:c.1573G>A p.(Glu525Lys)	PM1; PP2; PM2; PS2	Moderate; Supporting; Moderate; Moderate	Non-truncating non-synonymous variant is located in a mutational hot spot and/or critical and well-established functional domain; Missense variant in a gene with low rate of benign missense mutations and for which missense mutation is a common mechanism of a disease; Variant is absent in control population; De novo (both maternity and paternity confirmed) in a patient with the disease and no fami…	Non-truncating non-synonymous variant in Exonic hotspot: 5 pathogenic or likely pathogenic reported variants were found in a 35bp region surrounding this variant in exon 10 within the region 199308922-199308957 without any missense benign variants; in gnomAD v4.1 Z score Z = 5.53; GnomAD v4.1 (807.162 samples); Variant segregation analysis were performed by external certified diagnostic laborator…	Likely pathogenic
Case_03	NM_001172509.2:c.1196G>A p.(Arg399His)	PM5; PM2; PM1; PP2; PS2	Moderate; Moderate; Moderate; Supporting; Moderate	Different amino acid change as a known pathogenic variant; Variant is absent in control population; Non-truncating non-synonymous variant is located in a mutational hot spot and/or critical and well-established functional domain; Missense variant in a gene with low rate of benign missense mutations and for which missense mutation is a common mechanism of a disease (Z score from gnomAD v4.1 Z = 5.…	Other missense variant is known to change same aminoacid residue: Variant chr2-199328889-G-A is described in ClinVar as [Likely_pathogenic]. Clinvar id is 662501.Status of the report is criteria_provided_multiple_submitters_no_conflicts, 2 stars; GnomAD v4.1 (807.162 samples); Non-truncating non-synonymous variant and Exonic hotspot: 18 pathogenic or likely pathogenic reported variants were found…	Likely pathogenic
Case_04	NM_001172509.2:c.587C>T p.(Pro196Leu)	PM2; PP2; PP3; PS2	Moderate; Supporting; Supporting; Moderate	Variant is absent in control population; Missense variant in a gene with low rate of benign missense mutations and for which missense mutation is a common mechanism of a disease; For a missense or a splicing region variant, computational prediction tools unanimously support a deleterious effect on the gene; De novo (both maternity and paternity confirmed) in a patient with the disease and no fami…	GnomAD v4.1 (807.162 samples); in gnomAD v4.1 Z score Z = 5.53; Franklin Aggregated score: 0.736 and MetaRNN score 0,863; Variant segregation analysis were performed by external certified diagnostic laboratories.	Likely pathogenic
Case_05	NM_001172509.2:c.857dup p.(Pro287AlafsTer17)	PVS1; PM2; PS2	Very Strong; Moderate; Moderate	Null variant in a gene where loss of function is a known mechanism of disease; Variant is absent in control population; De novo (both maternity and paternity confirmed) in a patient with the disease and no family history.	Null variant (frameshift indel): Loss of function is a known mechanism of disease: 139 pathogenic null variants were reported in ClinVar for this gene (chr2:199349021:G>A:HG38, chr2:199348738:TG>T:HG38, chr2:199349051:G>A:HG38, chr2:199348854:CA>C:HG38...), across 10 different exons, of which 31 variants in this exon (7) AND Predicted to undergo NMD, not located in last exon or last 50bp of preli…	Pathogenic
Case_06	NM_001172509.2:c.1979_1981del p.(Ile660del)	PM2; PM4; PP5; PS2	Moderate; Moderate; Supporting; Moderate	Variant is absent in control population; Protein length changes resulting from in-frame deletions/insertions in a non-repeat region or a stop-loss variant; Reputable source recently reports variant as pathogenic, but the evidence is not available to the laboratory to perform an independent evaluation; De novo (both maternity and paternity confirmed) in a patient with the disease and no family his…	GnomAD v4.1 (807.162 samples); the region with the deleted aminoacid is highly evolutionary conserved (UCSC website);Variant chr2-199272431-TTGA-T is described in ClinVar as [Pathogenic]. Clinvar id is 3062110.Status of the report is criteria_provided_single_submitter, 1 stars; Variant segregation analysis were performed by external certified diagnostic laboratories.	Likely pathogenic
Notes: Per-variant ACMG detailed classification.

## Sheet: Per-variant Clinvar information
ClinVar record with its accession and access date.
Case_IDs	Variant_ID	CLINVAR ID	ACCESSION	ACCESS DATE (dd/mm/yyyy)
Case_01	NM_001172509.2:c.961_966dup p.(Ile321_Ala322dup)	NA	NA	NA
Case_02	NM_001172509.2:c.1573G>A p.(Glu525Lys)	2577951	VCV002577951.2	2025-10-02
Case_03	NM_001172509.2:c.1196G>A p.(Arg399His)	373069	VCV000373069.10	2025-10-02
Case_04	NM_001172509.2:c.587C>T p.(Pro196Leu)	NA	NA	NA
Case_05	NM_001172509.2:c.857dup p.(Pro287AlafsTer17)	NA	NA	NA
Case_06	NM_001172509.2:c.1979_1981del p.(Ile660del)	3062110	VCV003062110.1	2025-10-02
Notes: Per-variant Clinvar record information. NA: Not Applicable.
